# Supplementary material for: Ultrasound measurements for evaluation of changes in upper airway during anaesthesia induction and prediction difficult laryngoscopy: a prospective observational study
Source: Sci Rep. 2022 Nov 3;12:18564. doi: 10.1038/s41598-022-21695-2 (PMC9633761; doi:10.1038/s41598-022-21695-2)
Supplement: Supplementary file 1 — Supplementary Information. [file 41598_2022_21695_MOESM1_ESM.xls]

## Sheet: Sheet1
Supplementary Information file: Original data of manuscript
year	BMI	gender	Mouth opening	Thyromental distance	Neck circumference	Modified Mallampati grade	DT in awake	DT after anaesthesia	TT in awake	TT after anaesthesia	Hyomental distance in awake	Hyomental distance after anaesthesia	DH in awake	DH after anaesthesia	WH in awake	WH after anaesthesia	DSE in awake	DSE after anaesthesia	DVC in awake	DVC after anaesthesia	Difficult Laryngoscopy
53	18.39	male	3.5	7.5	33	3	16.3	15.5	45.4	37.3	33.3	32.1	10	6.6	8.8	8.8	21.2	20.9	8.6	8	No
47	22.71	male	4.5	8.5	35.3	1	15.6	17.7	44.4	40.5	48.1	42.2	13	10.2	10.5	11.6	13.2	9.8	7.3	7.6	No
41	18.19	male	4.5	7.4	31	2	18.3	17.8	43.1	44.1	44.8	47	9.8	8.7	11.3	9.8	14.7	12.8	9.2	7.2	No
59	19.36	male	5	7.8	30.1	1	12.5	14.7	40	39.1	46.3	42.1	5	3.4	11.6	12.2	19.2	18.6	7.1	6.8	No
69	22.44	female	4	6	34.2	2	17.5	18	44	42.9	37.1	31.7	12.2	9.8	10.7	10.4	24.1	20.2	9.4	8.5	No
46	23.316	male	4.5	5.5	35.5	2	14.3	13.9	38.9	38.1	43	40.9	9.2	7.9	8.1	7.7	23.9	19.2	10.6	7	No
35	17.959	male	4.5	7.3	29.8	1	15.6	15.2	45.7	41.4	37.6	39.1	8.7	6.5	9.2	10.1	20.6	20	10.9	10.7	No
49	21.32	male	3.5	6.5	32.8	4	16.8	17.9	45.3	44.2	43.8	39.2	10	8.4	10.4	8.6	20.1	20	8.3	10.5	No
45	23.73	male	4	7.9	35.5	1	14.2	14.5	47.9	43.9	56.3	55.8	6.6	5.3	11.5	12.2	19.3	21.3	4.1	4.2	No
36	21.2	male	5.5	8.5	32.1	1	10.9	10.4	34.8	32.8	52.4	51.2	5.1	4.1	9.8	10.4	13.8	13.6	5.2	5.3	No
33	23.012	male	4.5	7.2	33.6	2	16.9	18.3	39.1	37.8	51.5	42.8	9.3	8.9	9.3	10.2	18.8	19.7	7.6	8.8	No
48	20.353	male	4	6.9	31.5	2	11.4	10.2	38.6	35	44.1	41.3	5.3	4	11	9.6	15.7	13.1	5.7	5.7	No
41	19.181	male	4.5	6.9	30.1	1	13	13.8	44.3	42.5	51	46.9	7.1	5.1	10	8.7	15.7	15.7	3.8	5.1	No
46	24.36	male	3.5	6	36.7	3	16.5	16.9	39.6	47	45.4	33.9	11.8	7.9	8.6	8.7	19.7	20.5	6.6	4.4	No
29	19.498	female	3.5	8.5	30.4	2	18.6	20.4	42.8	42.9	43.3	42.5	10.4	7.3	11.6	13.3	20.1	18.5	10.9	8.3	No
42	22.234	male	4.5	7.3	33.5	1	12.7	12.9	41.5	38.8	43.7	40.6	9.6	6.5	9.9	10.5	14.1	15.2	6.1	6.6	No
64	19.06	male	5	8	31.7	2	13.8	15.2	40.4	47.7	39.5	40.8	6.6	5.4	13.1	11.9	14.4	20.2	3.9	4.1	No
68	22.918	male	4.5	6.5	34.6	1	10.4	12.1	46.2	45.4	43.8	34.6	8.8	6.4	12.1	10.7	20.9	20.8	7.7	6.1	No
44	18.67	female	4.5	7	31.5	1	11.6	14.2	42.1	42	47.2	38.1	5.7	5.8	11.1	10.5	15.1	14.5	6.6	6.7	No
48	21.46	female	4	6	35	2	20.6	19	40.1	38.8	35.7	31.2	12.6	9.8	10.5	11.2	20.2	20.7	8.2	9.5	No
51	28.19	female	5	7	33.5	2	20.3	22.9	41.9	42.8	47	40.2	14.2	14.9	10	10.6	21	19.4	8.9	8.4	No
21	17.31	male	4	7	36	1	10.3	12.5	51.2	46.2	49.9	41.8	5.8	4.3	15.3	15.9	14.8	15.6	5.8	5.4	No
23	24.22	male	4	7	39.5	2	17.1	17	42.1	48.6	52.4	52.8	8.9	6.8	14.6	13.6	22.4	22.7	8.1	7.5	No
65	20.069	male	5	8	37.5	2	10.9	11.1	40.6	47.7	51.5	47.7	4.6	4.3	11.6	13.1	13.9	13.8	6.9	6.5	No
51	20.444	female	4	8	31	1	11.6	12.6	38.4	39.1	51.6	47	5.5	4.6	10.8	11.6	17.3	16.9	6.1	6.6	No
54	23.828	female	4	8	35.5	3	14.2	16.1	43.6	47.8	50.3	40.2	7.4	6.5	12.3	11.8	19.3	19	7.3	7	No
55	17.959	male	4	6	33.5	1	11.9	15.4	47.3	46.8	47.9	43.2	4.3	4.1	14.1	13.2	15.3	14.5	6	4.1	No
18	22.222	female	5	8	32	1	12.9	15.7	40.7	41.5	45.2	42.3	6.5	6.3	8	8.3	15.8	13.2	5.7	6	No
34	23.434	male	5	8	36	2	17.4	18.7	46.4	43.6	37.1	31.9	8.9	5.2	12.9	11.7	24	23.3	8.8	5.8	No
64	21.915	female	3.5	6.5	36	1	13.6	15.2	41.1	39.9	44.8	43.2	8.1	7.6	9.4	10.7	16.8	18.8	7.5	6.5	No
61	22.1	female	3.5	6.5	35.5	1	18.5	19.4	43	43.1	48.2	37.6	12.6	9.3	12.5	11.1	21.2	19.2	6.6	6.3	No
54	24.777	female	4	6	34	2	20.3	18.3	43.1	41.9	42.1	39.5	11.2	9.1	10.3	8.5	20	20.7	7.7	6.2	No
46	23.0112	female	4	7.5	33	2	22.7	25.2	36.7	40.9	44.2	40.3	17.3	14.3	10.5	12.1	20.8	20.4	9.9	8.9	No
51	21.3593	female	5	6.5	32	2	15.3	14.8	41.4	39.8	49.7	44.4	10.6	8.4	9.5	13.1	16.4	16.6	7.6	6.8	No
26	27.9904	female	5	8.5	36	2	19.7	19.6	40.5	45.5	38.3	39.2	14.6	9.7	11.5	13.1	21.3	21	10.1	9.4	No
37	19.91	female	3.5	6.5	34	2	15.7	17.8	41.2	38.7	42.6	37.5	8.6	9.1	9.9	10.8	17.5	17.4	7.5	7.8	No
44	25.3906	female	4	7	35	3	17.4	17.2	44.2	42.1	43.8	43.8	11.8	10.1	14.8	15.6	18.6	19.5	5.2	7.1	No
27	28.4055	male	4.5	7	40	2	22	24.8	47.7	47.9	46.3	46.1	11.2	12.5	16.6	13.5	24.6	24.4	5.8	5.9	No
36	24.4898	male	4.5	7	39.5	2	22.3	21.8	37.5	39.5	55.4	53.5	13.3	11	18.3	17.8	21.8	20.4	3.6	3.2	No
54	23.2434	female	4.5	8.5	36	2	16.5	18.8	49.4	46	45.9	39.5	10.9	9.5	10.4	11.8	19.7	22.9	5.3	7.1	No
20	19.6506	female	4.5	8.5	31	2	14.6	15.9	40	36.1	55.8	47	8.5	7.1	11.8	11	16.6	17.6	5.3	5.3	No
20	15.7439	male	5.5	6.5	33.5	2	14.4	13.4	38.8	42.6	49.6	41.4	7.5	4.8	13	13.1	17.3	15.7	6.3	5.3	No
34	19.9218	female	3.5	7	31	1	14.1	18	46.6	41.9	42.6	36.9	7.1	6.4	10.1	10.3	17.7	18.9	4.1	3.6	No
49	26.2336	female	4	9	34	1	21	27.1	43.5	41.5	45.1	41.6	10.2	10	10.6	11.4	16.6	15	7.1	7.8	No
18	20.1951	female	4	10.5	33	1	15	17.2	41	39.2	42.1	40.6	8.4	6.6	7.8	7.2	16.7	17.5	7.2	6	No
60	16.5289	male	3.5	7.5	33	2	10.6	10.4	38.9	44.4	44.2	40.2	3.9	3.8	10.1	10.1	14.7	14.8	7.5	6.9	No
41	21.2279	female	3.5	6.5	30.5	1	15.9	17.9	39.1	37.1	37.2	31.9	7.5	6.8	12.1	11.2	20.9	16.6	5.4	5.3	No
46	21.2183	female	4.5	8	30	1	13	13.5	36.6	34.8	50.5	44.8	8.5	6	9.8	9.6	14.2	12.6	5.7	4.6	No
48	26.3535	female	4.5	8.5	35.5	4	18	21.7	42.8	41.7	47.5	42.8	9.5	7.6	10.8	11.2	19.1	18.3	9.2	8.8	No
62	20.7008	male	4.5	8	33	1	8.9	10.4	44.8	44.8	48.5	42.8	4.3	4.5	12.9	14	19.7	16.4	6.7	4.3	No
34	21.8299	female	4	8	31.5	1	17.7	14.7	39.2	38.2	45.6	45.4	8	4.9	12.2	10.5	18	17.1	6.5	6.8	No
49	22.8928	female	4	7.5	35	2	18.3	19.3	45.7	44.1	40.3	38.5	12.2	10.9	9.2	19.3	21	21.6	9.3	7.7	No
46	18.6268	female	4	8.5	29.5	2	13.9	15.9	39.5	38.6	43.4	35.7	7.2	7.7	9.8	10	15.5	15.3	6.8	7.1	No
49	19.4771	female	3.5	7.5	31	3	12.4	13.6	40	37.8	42.3	37.1	6.4	5.1	9.4	6.8	15.2	16.4	6.3	5.2	No
39	21.875	female	4	8	34	2	19.1	21.4	39.4	42.3	38.3	39.5	11.8	8.9	10.6	10.2	14.6	14.5	8.7	7.9	No
29	19.6283	female	4	8.5	30	2	14.6	14.4	39.2	38.4	52	45.9	7.4	5.8	10.4	10.5	15.6	16.2	6	8	No
56	18.4265	male	5	8.5	32.5	2	9.5	13.3	35.9	38	50.2	50.1	2.7	2.8	10.9	11	16.7	18.3	6.7	7.7	No
58	22.4913	male	4	8	35	2	12.5	12	46	41.9	48.4	47.1	4.7	4.6	9.2	9.8	18.5	21.1	9	8.1	No
53	28.1337	female	4	10	34	4	18.2	18.3	43	43.2	45.1	43.2	9.1	9.3	8.7	8.6	21.3	16.7	5.1	7.9	No
55	24.3375	male	4.5	10	37	1	17.2	16.3	54.3	45.6	51.6	31.9	6.7	6.8	14.8	15.7	21	21.4	8.8	8.1	No
36	22.8571	male	4	7.5	42	2	19.8	21.5	48.2	45.1	52.7	44.4	14	10.4	8.8	11.9	23.8	23.5	9.1	9	No
18	17.9163	male	4.5	8	34	2	17	16.9	53.6	50.6	59.1	50.6	7.4	5.7	16.2	17	19.6	18.2	5.4	4.4	No
62	19.1467	female	4.5	6.5	31	1	13.7	14.2	46.4	45.2	39.9	37.1	6.4	5.4	15	13.8	15.2	12.5	6	6.3	No
54	21.5053	female	4	6.5	32	2	16.9	21.1	41.2	41.3	46.1	41.8	7.3	4.7	12.7	12.3	15	13.5	5.7	6.7	No
56	27.2392	female	5.5	6.5	35.5	1	16.5	17.3	46.1	46.6	42	38.7	8.1	7.3	11.3	12.2	18.2	17.9	7.5	6.7	No
40	19.5313	female	4.5	7.5	32.5	1	13	17.8	42.9	43.7	40.2	37.8	6.8	6.8	8.4	8	16.1	16	6.1	4.7	No
56	23.9334	female	4	6	33	2	18.5	23	41.1	47.5	32.3	35.9	10.6	9.7	9	16.2	21.2	21.5	7.1	8	No
54	27.19	female	5	7.5	38	2	20.8	22.8	44.2	47.4	53.2	44.6	19.6	14	13.6	11.3	25.5	24.7	12.3	12	No
50	28.37	female	4	6.5	37	3	18.8	20.2	47.7	45.5	42.2	41.1	16.9	15.3	9.2	11	24.4	23.6	12.8	10	No
45	19.28	female	4	6	31.5	1	19.7	20	31.8	37.4	33.9	35.2	10.1	8.6	15.3	16.7	19.2	18.1	7.4	6.7	No
59	19.293	male	4	6	30	2	10.3	11.6	40.2	38.8	48.3	48.7	3	3.7	12.7	15.1	11.9	13.4	7.1	6.8	No
56	22.391	female	3.5	6	34	3	20.9	21.5	39.3	38.2	57.4	51.7	11.6	9.7	13.3	12.2	19.2	19.1	7.2	6.7	No
53	21.852	female	4	6	34.5	1	24.6	23.2	40.2	46	45.7	40.9	17.6	17.4	10.6	10.4	27	26.4	13.7	10.1	No
29	21.133	male	3	6	31.5	1	16.7	16.1	47.7	41.6	51.1	44.9	3.9	3.7	9.6	15.4	13.6	15.2	3.2	4.5	No
35	17.099	male	3	5	35	3	11.2	12.6	41.6	44.4	43.6	40.5	5.4	4.3	11.4	12.4	20.7	18.8	4.7	4.3	Yes
54	42.154	female	4	6.5	33	3	15.2	15.9	41.3	41.2	41.5	37.9	8.6	6.5	11.9	13	23.7	21.8	7.7	6.8	Yes
59	25.8065	female	4.5	7.5	35.5	2	20.6	21.9	34.8	38.4	45.8	41	10.6	7.6	11.6	11.1	21.3	21.2	8.2	7.8	Yes
51	21.631	female	3	7	33.5	1	15.1	18.4	34.7	40.6	44.2	37.6	10.9	7.8	8.9	9.1	24	25.6	9.7	7.5	Yes
50	28.889	female	4	7.5	37	2	15.1	18.2	43.4	41.8	43	38.6	9	6.7	9.8	10.1	22.6	20.8	9.3	7.5	Yes
49	21.211	female	4	7.5	36	2	16.2	19.7	47.2	48.4	47.8	41.7	12.5	9.8	12.3	11.9	25.6	25.3	7.6	6.1	Yes
42	20.202	female	3.5	8.5	31.5	3	11.4	14.6	46.6	41.7	43.4	41.1	5.4	5	10.6	10.8	19.4	19.3	5.3	6.5	Yes
65	25.26	male	4.5	7	38	2	15.8	19.5	46.1	48.3	46	46.5	7.4	6.6	14.5	12.8	22	22.55	6.5	5.7	Yes
42	21.4536	male	4	6	37.5	2	19.2	19.8	50.7	47.3	46.2	47.4	16.9	8.5	11	13.1	23.7	22.8	8	7.3	Yes
47	34.6969	female	3.5	6	36	1	20.2	24.6	48.5	46	47	41.1	17.8	16.5	13.3	13.9	30.9	28.2	12.4	13.7	Yes
58	23.6244	male	4.5	6.5	40	3	16	18.3	48.1	45.3	43.1	41.3	11	10	13.1	14.1	25	24.2	6.9	7	Yes
64	27.2392	female	5	8	33	3	15.7	22.7	43.4	46.5	50.5	46.3	8.7	5.8	11.5	12.6	22.5	21.4	6.6	6.4	Yes
52	24.9135	male	4.5	7.5	37	3	16.8	16.4	43.9	44	44.1	41.3	7.3	6.7	13.5	14.1	25.5	23.6	7.5	7.1	Yes
50	23.8087	male	4	7.5	40	2	15.2	17.3	45.5	47.3	52.5	45.6	8.6	8.7	13.8	14.2	26.1	23.8	1.8	2.7	Yes
23	17.6309	male	3.5	6	36	2	17.1	19.8	46	46.4	48.3	48.1	5.6	4.6	13.2	13.3	21.7	21.4	6.1	6.5	Yes
55	18.6667	female	3	6.5	32	3	12.8	13.5	40.8	45.4	42.2	45.4	9.3	7.9	10	10.4	20.3	19.3	7.6	7.3	Yes
39	22.719	male	4.5	7.5	41	2	17	18	47	47.4	43.1	31.7	8.9	7.1	14.4	11.3	24.8	23.8	8.3	7.2	Yes
31	20.2395	female	2.5	6.5	32	2	19.5	28.1	43.4	38.8	35.5	32.5	7.9	7.8	10.4	11.6	26.1	22.3	11.4	12.7	Yes
52	23.8281	female	4	7.5	37.5	2	18.3	22	41.9	43.6	47.8	40	10.4	6.9	10	11	23.7	22.9	8.1	10.1	Yes
47	23.1	male	3.5	6.5	42	3	20	20.8	47.6	47.9	50.1	48	12.9	7.4	13.2	13.6	32.8	31.1	10.2	9.5	Yes
57	28.31	male	5	8.5	41.2	2	10.6	11.2	44.8	47	45.9	41.9	6.4	4.5	11.4	10.5	23.1	21.1	3.9	5.5	Yes
49	21.12	female	5.5	7.5	32.3	2	10.7	14.2	42.8	45	40.9	40.7	7	5.4	10.6	9.4	20.3	21.9	5.3	6.7	Yes
45	22.815	male	5	6.5	33.4	3	14.8	17.5	44.3	46.4	45.5	45.6	5.3	4.3	12.5	12	17.4	16.4	2.9	3.7	Yes
49	22.37	female	4.5	5.5	34.7	3	12.8	12.9	34.4	34.8	42.8	38.5	5.9	5.7	9.3	9.9	21.9	21.3	5.9	5.3	Yes
47	26.93	female	4.5	6	39.5	4	11.8	17.4	37.3	35.4	45.1	41	6.3	5.3	9.5	10.1	21.6	21.1	6.8	6.7	Yes
45	28.05	female	4	5.8	39.1	4	18.9	19.8	45.2	50.8	45.5	40.6	10.7	7.3	9.8	9.3	26.1	22.5	7.4	10.2	Yes
39	17.739	male	5.5	7.3	30.1	1	13.8	15.2	41.2	45.1	40.6	38.2	9.7	8.4	9.2	11.1	19.2	19.9	3.7	3.6	Yes
38	26.136	male	3	5.7	37.9	4	14.4	16.4	41.2	44.8	47.9	41.9	7.8	8.6	11.5	13.5	30.8	24.2	4.3	3.7	Yes
49	22.361	female	4	7.5	35	3	16.2	24.9	45.5	42.4	42.2	34	8.6	9.7	10.4	10.3	21.8	19.2	8.6	8	Yes
18	25.76	male	4	5.5	38.5	3	19.8	20.2	48.3	47.6	37.3	41	9.7	7.8	14.7	14.5	27.6	24.4	3.8	7.3	Yes
